# Supplementary material for: Availability and inequality in accessibility of health centre-based primary healthcare in Ethiopia
Source: PLoS One. 2019 Mar 29;14(3):e0213896. doi: 10.1371/journal.pone.0213896 (PMC6440637; doi:10.1371/journal.pone.0213896)
Supplement: S1 Dataset — NB: The average annual government health expenditure (GHE) per capita is in Ethiopian Birr; the health centres (HCs) in each district are ranked by 15000 population; the health officers, nurses, midwives, and the summation of these professionals together are ranked each by 10000 population; and the average altitudes of the districts in Afar region are retrieved from different sources. (XLSX) [file pone.0213896.s001.xlsx]

## Sheet: Dataset of Tigray_Ethiopia
Zone	Zone_ID1	District_Name	District_ID	URBAN1_RURAL2	Year	Population	GHE_PC	HC1	HC_15000	HO_HC	HO_10000	NUR_HC	NUR_10000	MIDW_HC	MIDW_10000	SHWs_HC	SHWs_10000
Mekelle	1	Hawolti	1	1	2015	64336	92.2694	2	0.466302	1	0.310868	19	5.90649	2.5	0.77717	22.5	6.99453
Mekelle	1	Hawolti	1	1	2016	67296	106.791	2	0.445792	1	0.297194	18	5.3495	4	1.18878	23	6.83547
Mekelle	1	Hawolti	1	1	2017	70391	117.627	2	0.426191	0.5	0.142064	19.5	5.54048	5	1.42064	25	7.10318
Mekelle	1	Hadinet	2	1	2015	51846	130.587	2	0.578637	4.5	1.73591	16	6.17213	4	1.54303	24.5	9.45107
Mekelle	1	Hadinet	2	1	2016	54231	179.673	2	0.553189	5	1.84396	14	5.1631	3.5	1.29077	22.5	8.29784
Mekelle	1	Hadinet	2	1	2017	56726	172.92	3	0.793287	4.66667	2.468	13.6667	7.22773	3.66667	1.93915	22	11.6349
Mekelle	1	Semien	3	1	2015	55482	70.8361	1	0.270358	4	0.720955	12	2.16286	3	0.540716	19	3.42453
Mekelle	1	Semien	3	1	2016	58034	70.5953	1	0.258469	3	0.516938	14	2.41238	4	0.689251	21	3.61857
Mekelle	1	Semien	3	1	2017	60704	88.0856	1	0.247101	4	0.658935	13	2.14154	4	0.658935	21	3.45941
Mekelle	1	Ayder	4	1	2015	42758	161.941	2	0.701623	3.5	1.63712	17	7.95173	4	1.87099	24.5	11.4598
Mekelle	1	Ayder	4	1	2016	44725	191.959	2	0.670766	4.5	2.0123	15	6.70766	3	1.34153	22.5	10.0615
Mekelle	1	Ayder	4	1	2017	46783	211.456	2	0.641259	5.5	2.35128	13	5.55757	4.5	1.92378	23	9.83263
Mekelle	1	Qedamy-weyane	5	1	2015	33509	109.344	1	0.447641	3	0.895282	17	5.07326	5	1.49214	25	7.46068
Mekelle	1	Qedamy-weyane	5	1	2016	35050	133.481	1	0.42796	3	0.85592	18	5.13552	5	1.42653	26	7.41797
Mekelle	1	Qedamy-weyane	5	1	2017	36662	188.935	1	0.409143	5	1.36381	18	4.90972	5	1.36381	28	7.63734
Mekelle	1	Quiha	6	1	2015	47726	50.9241	1	0.314294	4	0.838118	14	2.93341	3	0.628588	21	4.40012
Mekelle	1	Quiha	6	1	2016	52218	70.1041	1	0.287257	5	0.957524	12	2.29806	3	0.574515	20	3.8301
Mekelle	1	Quiha	6	1	2017	49921	89.9496	1	0.300475	5	1.00158	12	2.4038	3	0.60095	20	4.00633
Southeastern	2	Degua-Temben	7	2	2015	128419	86.8834	5	0.700831	1.33333	0.622961	8.16667	3.81563	2.83333	1.32379	12.3333	5.76239
Southeastern	2	Degua-Temben6HC	7	2	2016	129807	110.981	5	0.693337	1.66667	0.770374	8.5	3.92891	3	1.38667	13.1667	6.08596
Southeastern	2	Degua-Temben6HC	7	2	2017	133027	121.975	5	0.676554	2.33333	1.05242	10.6667	4.81105	3.33333	1.50345	16.3333	7.36693
Southeastern	2	Enderta	8	2	2015	125739	87.5639	6	0.715768	0.666667	0.318119	7	3.34025	2	0.954358	9.66667	4.61273
Southeastern	2	Enderta	8	2	2016	126595	94.6327	6	0.710929	1.5	0.710929	7.83333	3.71263	3	1.42186	12.3333	5.84541
Southeastern	2	Enderta	8	2	2017	129735	117.524	6	0.693722	2.16667	1.00204	8.16667	3.77693	3	1.38744	13.3333	6.16642
Southeastern	2	Sahrti-Samre	9	2	2015	141170	75.9154	4	0.531274	1.2	0.425019	9.2	3.25848	2.4	0.850039	12.8	4.53354
Southeastern	2	Sahrti-Samre	9	2	2016	142784	98.9328	4	0.525269	1.6	0.560287	9.2	3.22165	3	1.05054	13.8	4.83247
Southeastern	2	Sahrti-Samre	9	2	2017	146325	109.873	5	0.512558	3.2	1.09346	10.4	3.55373	3.6	1.23014	17.2	5.87733
Southeastern	2	Hintalo-Wejerat	10	2	2015	174582	73.3028	6	0.601437	1.42857	0.572797	6.57143	2.63486	2.42857	0.973754	10.4286	4.18142
Southeastern	2	Hintalo-Wejerat	10	2	2016	176617	87.5671	6	0.594507	1.57143	0.622817	7.71429	3.05746	2.71429	1.07577	12	4.75605
Southeastern	2	Hintalo-Wejerat	10	2	2017	180998	94.0162	6	0.580117	2.85714	1.10498	8.14286	3.14921	3.42857	1.32598	14.4286	5.58017
Easter	3	Erob	11	2	2015	29028	368.994	3	2.06697	2.25	3.10045	7.5	10.3348	2.75	3.78944	12.5	17.2247
Easter	3	Erob	11	2	2016	29374	375.66	4	2.55328	2.2	3.74481	6	10.2131	2.2	3.74481	10.4	17.7027
Easter	3	Erob	11	2	2017	30103	499.606	5	2.49145	3	4.98289	9.2	15.2809	2.4	3.98631	14.6	24.2501
Easter	3	Gulo-Makda	12	2	2015	97478	136.73	5	0.923285	1.66667	1.02587	6.5	4.0009	2.5	1.53881	10.6667	6.56558
Easter	3	Gulo-Makda	12	2	2016	98857	156.787	5	0.910406	2.16667	1.31503	8.33333	5.05781	2.5	1.51734	13	7.89018
Easter	3	Gulo-Makda	12	2	2017	101309	151.642	5	0.888371	3.33333	1.97416	10.3333	6.11989	3.83333	2.27028	17.5	10.3643
Easter	3	Adigrat	13	1	2015	90658	80.5025	2	0.330914	3	0.661828	13	2.86792	3.5	0.772133	19.5	4.30188
Easter	3	Adigrat	13	1	2016	95358	71.8256	2	0.314604	2.5	0.52434	12	2.51683	4	0.838944	18.5	3.88011
Easter	3	Adigrat	13	1	2017	97723	77.8352	2	0.30699	3.5	0.71631	20.5	4.19553	2.5	0.51165	26.5	5.42349
Easter	3	Ganta-Afeshum	14	2	2015	99289	73.395	5	0.755371	1.6	0.805729	7	3.52506	2.8	1.41003	11.4	5.74082
Easter	3	Ganta-Afeshum	14	2	2016	100222	99.1786	5	0.748339	1.6	0.798228	8.6	4.29048	2.6	1.29712	12.8	6.38582
Easter	3	Ganta-Afeshum6HC	14	2	2017	102708	107.134	5	0.730225	3	1.46045	6.2	3.01827	2.8	1.36309	12	5.8418
Easter	3	Saesie-Tsaeda-Emba	15	2	2015	162138	54.7459	6	0.647596	0.571429	0.246703	6.57143	2.83709	1.71429	0.74011	8.85714	3.8239
Easter	3	Saesie-Tsaeda-Emba	15	2	2016	164582	100.133	6	0.63798	0.714286	0.3038	7.42857	3.15952	1.71429	0.72912	9.85714	4.19244
Easter	3	Saesie-Tsaeda-Emba	15	2	2017	168664	100.805	6	0.622539	2.57143	1.06721	10.1429	4.20955	4.28571	1.77868	17	7.05545
Easter	3	Hawzen	16	2	2015	133411	84.2567	4	0.562173	1.4	0.524694	9.2	3.44799	2.4	0.899476	13	4.87216
Easter	3	Hawzen	16	2	2016	134856	128.913	4	0.556149	3.2	1.18645	14.2	5.26488	2.6	0.963991	20	7.41532
Easter	3	Hawzen	16	2	2017	138201	124.718	4	0.542688	3.8	1.37481	12.8	4.63094	3.8	1.37481	20.4	7.38055
Easter	3	Wukro	17	1	2015	47611	129.877	2	0.630106	2.5	1.05018	11	4.62078	2.5	1.05018	16	6.72114
Easter	3	Wukro	17	1	2016	50080	127.461	2	0.599042	2.5	0.998403	10.5	4.19329	2.5	0.998403	15.5	6.1901
Easter	3	Wukro	17	1	2017	51322	130.205	2	0.584545	2	0.779393	11	4.28666	3	1.16909	16	6.23514
Easter	3	Kilte-Awlaelo	18	2	2015	111993	74.9935	5	0.669685	1.2	0.535748	7.2	3.21449	3	1.33937	11.4	5.0896
Easter	3	Kilte-Awlaelo	18	2	2016	113096	100.027	5	0.663153	1.2	0.530523	7.8	3.4484	3	1.32631	12	5.30523
Easter	3	Kilte-Awlaelo	18	2	2017	115901	100.113	5	0.647104	2.4	1.03537	8	3.45122	2.8	1.20793	13.2	5.69452
Easter	3	Atsbi-Wenberta	19	2	2015	128909	85.7654	4	0.581806	2.2	0.853315	8.4	3.25811	2	0.775741	12.6	4.88717
Easter	3	Atsbi-Wenberta	19	2	2016	130575	116.858	4	0.574383	3.2	1.22535	12	4.59506	3.6	1.37852	18.8	7.19893
Easter	3	Atsbi-Wenberta	19	2	2017	133814	147.252	4	0.560479	3.4	1.27042	9.4	3.51234	4.6	1.7188	17.4	6.50156
Southern	4	Raya-Alamata	20	2	2015	96132	96.6815	5	0.780177	1	0.520118	8.4	4.36899	2	1.04024	11.4	5.92935
Southern	4	Raya-Alamata	20	2	2016	97110	122.944	5	0.77232	1.8	0.926784	8.4	4.32499	2.4	1.23571	12.6	6.48749
Southern	4	Raya-Alamata	20	2	2017	99519	134.715	5	0.753625	2.6	1.30628	8.6	4.32078	3	1.50725	14.2	7.13432
Southern	4	Alamata	21	1	2015	52435	62.2853	1	0.286068	1	0.190712	9	1.71641	3	0.572137	13	2.47926
Southern	4	Alamata	21	1	2016	55153	80.18	1	0.271971	1	0.181314	9	1.63182	3	0.543941	13	2.35708
Southern	4	Alamata	21	1	2017	56521	90.0088	1	0.265388	5	0.884627	13	2.30003	4	0.707702	22	3.89236
Southern	4	Korem	22	1	2015	26525	104.846	1	0.565504	4	1.50801	11	4.14703	3	1.13101	18	6.78605
Southern	4	Korem	22	1	2016	27900	132.162	1	0.537634	4	1.43369	11	3.94265	3	1.07527	18	6.45161
Southern	4	Korem	22	1	2017	28592	186.317	1	0.524622	6	2.09849	12	4.19698	4	1.39899	22	7.69446
Southern	4	Ofla	23	2	2015	139622	96.8241	6	0.644598	1.66667	0.71622	10.6667	4.5838	2	0.859463	14.3333	6.15949
Southern	4	Ofla	23	2	2016	140572	96.2297	6	0.640241	2	0.853655	10.6667	4.55283	1.5	0.640241	14.1667	6.04672
Southern	4	Ofla	23	2	2017	144059	125.603	6	0.624744	2.16667	0.902408	10.6667	4.44262	2	0.832992	14.8333	6.17802
Southern	4	Enda-Mokheni	24	2	2015	94635	83.2157	4	0.634015	1.75	0.739684	5.75	2.43039	2.25	0.951022	9.75	4.1211
Southern	4	Enda-Mokheni	24	2	2016	95491	126.635	4	0.628331	1.75	0.733053	8.5	3.56054	3	1.25666	13.25	5.55026
Southern	4	Enda-Mokheni	24	2	2017	97859	105.509	4	0.613127	2	0.817503	7.5	3.06564	2.75	1.12407	12.25	5.0072
Southern	4	Maychew	25	1	2015	36925	133.21	2	0.812458	2	1.08328	10.5	5.6872	3	1.62492	15.5	8.3954
Southern	4	Maychew	25	1	2016	38839	138.561	2	0.772419	2	1.02989	10.5	5.40694	3	1.54484	15.5	7.98167
Southern	4	Maychew	25	1	2017	39802	163.535	2	0.753731	4	2.00995	11	5.52736	3	1.50746	18	9.04477
Southern	4	Raya-Azebo	26	2	2015	157137	100.585	7	0.763665	2.375	1.20914	8.5	4.32743	2.25	1.1455	13.125	6.68207
Southern	4	Raya-Azebo	26	2	2016	159348	131.572	7	0.753069	2.25	1.1296	7.375	3.70259	2.25	1.1296	11.875	5.96179
Southern	4	Raya-Azebo	26	2	2017	163300	140.807	8	0.734844	3.375	1.6534	9.875	4.83772	3.875	1.89835	17.125	8.38947
Southern	4	Alaje	27	2	2015	122428	73.7117	4	0.612605	2.6	1.06185	7.4	3.02218	2.4	0.980168	12.4	5.0642
Southern	4	Alaje	27	2	2016	123799	103.369	4	0.605821	2.6	1.05009	8.8	3.55415	2.4	0.969313	13.8	5.57355
Southern	4	Alaje	27	2	2017	126870	117.79	5	0.591156	3.8	1.4976	15.6	6.14803	4.6	1.81288	24	9.4585
Central	5	Tanqua-Abergele	28	2	2015	105861	103.636	4	0.708476	2.4	1.13356	10.8	5.10103	3.6	1.70034	16.8	7.93493
Central	5	Tanqua-Abergele	28	2	2016	107081	139.412	4	0.700404	2.4	1.12065	10.8	5.04291	3.6	1.68097	16.8	7.84453
Central	5	Tanqua-Abergele	28	2	2017	109737	139.716	5	0.683452	3.6	1.64029	12.4	5.64987	4	1.82254	20	9.1127
Central	5	Abi-Adi	29	1	2015	25439	124.047	1	0.589646	2	0.786194	13	5.11026	4	1.57239	19	7.46885
Central	5	Abi-Adi	29	1	2016	26809	142.036	1	0.559514	3	1.11903	12	4.47611	4	1.49204	19	7.08717
Central	5	Abi-Adi	29	1	2017	27474	165.892	1	0.545971	3	1.09194	13	4.73175	4	1.45592	20	7.27961
Central	5	Qola-Tenben	30	2	2015	147797	82.0793	7	0.710434	1.85714	0.879585	8.28571	3.9243	3.28571	1.55619	13.4286	6.36007
Central	5	Qola-Tenben	30	2	2016	148802	107.86	7	0.705636	2	0.940848	8.14286	3.83059	3.28571	1.54568	13.4286	6.31712
Central	5	Qola-Tenben	30	2	2017	152493	101.67	8	0.786921	2.375	1.24596	8.875	4.65595	4	2.09846	15.25	8.00037
Central	5	Werei-Lekhe	31	2	2015	168603	73.7101	6	0.533798	0.833333	0.296555	9.83333	3.49934	2.83333	1.00829	13.5	4.80418
Central	5	Werei-Lekhe	31	2	2016	170923	96.588	6	0.526553	0.833333	0.292529	12	4.21242	3	1.05311	15.8333	5.55806
Central	5	Werei-Lekhe	31	2	2017	175162	113.484	5	0.51381	1.16667	0.39963	12	4.11048	3.16667	1.08471	16.3333	5.59482
Central	5	Geter-Adwa	32	2	2015	109705	93.7196	6	0.820382	1.66667	0.911535	7.83333	4.28422	3.33333	1.82307	12.8333	7.01882
Central	5	Geter-Adwa7HC	32	2	2016	110451	125.579	6	0.814841	2	1.08645	9.5	5.16066	3.5	1.9013	15	8.14841
Central	5	Geter-Adwa7HC	32	2	2017	113191	126.241	7	0.927636	2	1.23685	9	5.56581	2.71429	1.67858	13.7143	8.48124
Central	5	Adwa	33	1	2015	63759	93.5397	2	0.470522	3.5	1.09788	12	3.76417	3.5	1.09788	19	5.95994
Central	5	Adwa	33	1	2016	67065	134.046	2	0.447327	4.5	1.34198	9.5	2.83307	3.5	1.04376	17.5	5.21882
Central	5	Adwa	33	1	2017	68728	144.299	3	0.654755	4.33333	1.89151	8.66667	3.78303	3.33333	1.45501	16.3333	7.12955
Central	5	Ahferom	34	2	2015	202283	99.7517	6	0.519075	1.42857	0.494357	9	3.11445	2.57143	0.889842	13	4.49865
Central	5	Ahferom	34	2	2016	205321	113.471	6	0.511394	1.42857	0.487042	9.42857	3.21448	2.57143	0.876676	13.4286	4.5782
Central	5	Ahferom	34	2	2017	210414	114.111	6	0.499016	2.85714	0.950507	9.85714	3.27925	3.14286	1.04556	15.8571	5.27531
Central	5	Mereb-Lekhe	35	2	2015	121710	108.22	5	0.739463	1.5	0.739463	9.16667	4.51894	3.83333	1.88974	14.5	7.14814
Central	5	Mereb-Lekhe	35	2	2016	123100	158.525	5	0.731113	1.5	0.731113	10.6667	5.19903	4.16667	2.03087	16.3333	7.96101
Central	5	Mereb-Lekhe	35	2	2017	126153	138.665	6	0.713419	3.66667	1.74391	13	6.18297	4.33333	2.06099	21	9.98787
Central	5	Laelay-Maychew	36	2	2015	79902	142.597	4	0.75092	2	1.00123	7	3.50429	2.75	1.37669	11.75	5.88221
Central	5	Laelay-Maychew	36	2	2016	80445	154.451	4	0.745851	2.5	1.24309	6.25	3.10771	3.75	1.86463	12.5	6.21543
Central	5	Laelay-Maychew	36	2	2017	82440	141.081	5	0.909753	1.6	0.970403	6.2	3.76031	3.6	2.18341	11.4	6.91412
Central	5	Axum	37	1	2015	70360	82.1423	2	0.426379	8.5	2.41615	11.5	3.2689	3.5	0.994883	23.5	6.67993
Central	5	Axum	37	1	2016	74007	93.7169	2	0.405367	8	2.16196	11.5	3.10781	4	1.08098	23.5	6.35075
Central	5	Axum	37	1	2017	75843	106.186	2	0.395554	7	1.84592	8	2.10962	3.5	0.922959	18.5	4.8785
Central	5	Naeder-Adet6HC	38	2	2015	116372	136.01	5	0.902279	2	1.20304	8.57143	5.15588	2.57143	1.54676	13.1429	7.90568
Central	5	Naeder-Adet6HC	38	2	2016	117295	156.206	5	0.895179	2.42857	1.44934	8	4.77429	2.42857	1.44934	12.8571	7.67296
Central	5	Naeder-Adet	38	2	2017	120204	152.856	5	0.873515	2.57143	1.49745	7.28571	4.24279	2.14286	1.24788	12	6.98812
Central	5	Tahtay-Maychew	39	2	2015	114391	98.0492	3	0.524517	3	1.04903	8	2.79742	2.75	0.961614	13.75	4.80807
Central	5	Tahtay-Maychew	39	2	2016	115963	111.902	3	0.517406	5	1.72469	8.5	2.93197	3	1.03481	16.5	5.69147
Central	5	Tahtay-Maychew	39	2	2017	118839	114.621	3	0.504885	4	1.34636	12	4.03908	3.75	1.26221	19.75	6.64765
Northwestern	6	Medebay-Zana	40	2	2015	142530	73.2253	5	0.631446	1.33333	0.561285	7.33333	3.08707	3	1.26289	11.6667	4.91125
Northwestern	6	Medebay-Zana	40	2	2016	144246	108.428	5	0.623934	1.66667	0.69326	7.33333	3.05034	3	1.24787	12	4.99147
Northwestern	6	Medebay-Zana	40	2	2017	147824	115.544	6	0.608832	3.16667	1.28531	7.16667	2.90886	3.16667	1.28531	13.5	5.47949
Northwestern	6	Shire-enda-silassie	41	1	2015	74503	79.0481	2	0.402668	3.5	0.939559	14	3.75824	4	1.07378	21.5	5.77158
Northwestern	6	Shire-enda-silassie	41	1	2016	78366	99.3215	2	0.382819	3.5	0.893245	13	3.31777	4	1.02085	20.5	5.23186
Northwestern	6	Shire-enda-silassie	41	1	2017	80310	103.113	2	0.373552	2	0.49807	21.5	5.35425	5	1.24517	28.5	7.0975
Northwestern	6	Asgede-Tsimbla	42	2	2015	153976	91.4503	6	0.681924	1.57143	0.714397	7	3.18231	2.57143	1.16901	11.1429	5.06572
Northwestern	6	Asgede-Tsimbla	42	2	2016	155741	125.25	6	0.674196	1.57143	0.706301	6.57143	2.95362	2.57143	1.15577	10.7143	4.81569
Northwestern	6	Asgede-Tsimbla	42	2	2017	159604	138.466	6	0.657878	3.28571	1.44107	8.14286	3.57134	4	1.75434	15.4286	6.76675
Northwestern	6	Tselemti	43	2	2015	156849	85.1264	6	0.669434	3.14286	1.40262	9.14286	4.08036	3.71429	1.65765	16	7.14063
Northwestern	6	Tselemti	43	2	2016	158531	128.504	6	0.662331	3	1.32466	7.57143	3.34319	2.71429	1.1985	13.2857	5.86636
Northwestern	6	Tselemti	43	2	2017	162463	136.092	6	0.646301	3.85714	1.66192	9	3.87781	3.14286	1.35415	16	6.89388
Northwestern	6	Tahtay-Qoraro	44	2	2015	75900	99.4838	4	0.790514	2	1.05402	6.75	3.55731	3	1.58103	11.75	6.19236
Northwestern	6	Tahtay-Qoraro	44	2	2016	76416	133.849	4	0.785176	2	1.0469	7.5	3.92588	3	1.57035	12.5	6.54313
Northwestern	6	Tahtay-Qoraro	44	2	2017	78311	128.457	4	0.766176	2.5	1.27696	7.5	3.83088	3	1.53235	13	6.64019
Northwestern	6	Laelay-Adiabo5HC	45	2	2015	129027	84.4941	4	0.581274	2.4	0.930038	11	4.26267	3.2	1.24005	16.6	6.43276
Northwestern	6	Laelay-Adiabo5HC	45	2	2016	130474	118.426	4	0.574827	2.4	0.919723	11.6	4.44533	3.4	1.30294	17.4	6.668
Northwestern	6	Laelay-Adiabo5HC	45	2	2017	133710	116.221	4	0.560915	4.2	1.57056	13.4	5.01084	4.4	1.64535	22	8.22676
Northwestern	6	Sheraro	46	1	2015	26893	207.239	1	0.557766	3	1.11553	13	4.83397	5	1.85922	21	7.80872
Northwestern	6	Sheraro	46	1	2016	28287	220.391	1	0.530279	4	1.41408	12	4.24223	4	1.41408	20	7.07039
Northwestern	6	Sheraro	46	1	2017	28989	233.795	1	0.517438	3	1.03488	16	5.51933	4	1.37983	23	7.93404
Northwestern	6	Tahtay-Adyabo	47	2	2015	102162	107.481	7	1.02778	1.42857	0.978838	5.57143	3.81747	2	1.37037	9	6.16668
Northwestern	6	Tahtay-Adyabo	47	2	2016	103310	141.781	7	1.01636	1.57143	1.06476	6.57143	4.45262	2.28571	1.54874	10.4286	7.06611
Northwestern	6	Tahtay-Adyabo	47	2	2017	105872	146.621	7	0.991764	2.57143	1.70017	8.57143	5.66722	2.71429	1.79462	13.8571	9.16201
Western	7	Welqait	48	2	2015	157966	89.5272	6	0.6647	1	0.443133	11	4.87447	2.42857	1.07618	14.4286	6.39378
Western	7	Welqait	48	2	2016	159806	153.305	6	0.657047	1.14286	0.500607	15	6.57047	2.71429	1.18894	18.8571	8.26002
Western	7	Welqait	48	2	2017	163770	146.138	7	0.641143	2.57143	1.0991	13.4286	5.73976	3.14286	1.34335	19.1429	8.18221
Western	7	Tsegedie	49	2	2015	118642	135.56	4	0.632154	2.6	1.09573	11	4.6358	2.4	1.01145	16	6.74297
Western	7	Tsegedie	49	2	2016	120104	151.39	4	0.624459	2.8	1.16566	13.4	5.5785	2.8	1.16566	19	7.90981
Western	7	Tsegedie	49	2	2017	123083	181.539	5	0.609345	5.6	2.27489	15.6	6.33719	4	1.62492	25.2	10.237
Western	7	Qafta-Humera	50	2	2015	115950	166.156	9	1.16429	1.33333	1.03493	9	6.98577	2.77778	2.1561	13.1111	10.1768
Western	7	Qafta-Humera	50	2	2016	118895	168.6	9	1.13546	1.22222	0.925186	9.22222	6.98095	2.22222	1.68216	12.6667	9.58829
Western	7	Qafta-Humera	50	2	2017	121844	230.237	9	1.10797	2.55556	1.88766	8.88889	6.56577	3.33333	2.46216	14.7778	10.9156
Western	7	Setit-Humera	51	1	2015	34295	160.707	1	0.437382	5	1.45794	19	5.54017	4	1.16635	28	8.16446
Western	7	Setit-Humera	51	1	2016	36074	135.555	1	0.415812	7	1.94046	16	4.43533	5	1.38604	28	7.76182
Western	7	Setit-Humera	51	1	2017	36969	178.42	1	0.405745	3	0.811491	16	4.32795	5	1.35248	24	6.49193

## Sheet: Dataset of Dire-Dawa_Ethiopia
District	Operational-District	ID	URBAN-1_RURAL-2		Population	GHE_PC	HC	HC_15000	HO_HC	HO_10000	NUR_HC	NUR_10000	MWs_HC	MWs_10000	SHWs_HC	SHWs_10000
Gende-Kore	Gende-Kore	1	1	2015	50195	238.922	2	0.598	4	1.59378	13	5.1798	3	1.19534	20	7.96892
Gende-Kore	Gende-Kore	1	1	2016	51635	303.225	2	0.581	4	1.54934	13	5.03534	3	1.162	20	7.74668
Gende-Kore	Gende-Kore	1	1	2017	53031	282.123	2	0.566	4	1.50855	13	4.90279	3	1.13141	20	7.54276
Legehare	Legahare	2	1	2015	130623	122.958	2	0.23	3.5	0.535893	18	2.75602	3.5	0.535893	25	3.82781
Legehare	Legahare	2	1	2016	134372	141.713	2	0.223	3.5	0.520942	20	2.97681	4.5	0.669782	28	4.16753
Legehare	Legahare	2	1	2017	138004	136.02	2	0.217	3.5	0.507232	20	2.89847	4.5	0.652155	28	4.05785
Sabian	Sabian Goro	3	1	2015	65022	84.4751	1	0.230691	3	0.461382	13	1.99932	3	0.461382	19	2.92209
Sabian	Sabian Goro	3	1	2016	66888	99.7269	1	0.224255	3	0.448511	14	2.09305	2	0.299007	19	2.84057
Sabian	Sabian Goro	3	1	2017	68696	116.768	1	0.218353	3	0.436707	14	2.03796	2	0.291138	19	2.76581
Dire_Dawa	Dire-Dawa	4	1	2015	29425	200.772	1	0.51	4	1.35939	13	4.41801	3	1.01954	20	6.79694
Dire_Dawa	Dire-Dawa	4	1	2016	30269	223.947	1	0.496	3	0.991113	14	4.62519	3	0.991113	20	6.60742
Dire_Dawa	Dire-Dawa	4	1	2017	31087	263.469	1	0.483	3	0.965034	14	4.50349	3	0.965034	20	6.43356
Adis-Ketama	Addis-Ketema	5	1	2015	49582	237.817	2	0.605	3	1.21012	14.5	5.8489	3	1.21012	20.5	8.26913
Adis-Ketama	Addis-Ketema	5	1	2016	51005	279.911	2	0.588	3	1.17636	13.5	5.2936	3	1.17636	19.5	7.64631
Adis-Ketama	Addis-Ketema	5	1	2017	52384	292.663	2	0.573	3	1.14539	13.5	5.15425	3	1.14539	19.5	7.44502
Biyo_Awale	Biyo-Awale	6	2	2015	47707	200.298	2	0.629	2	0.838451	11	4.61148	3	1.25768	16	6.70761
Biyo_Awale	Biyo-Awale	6	2	2016	49076	221.335	2	0.611	2	0.815062	12.5	5.09414	3	1.22259	17.5	7.1318
Biyo_Awale	Biyo-Awale	6	2	2017	50403	240.473	2	0.595	2	0.793604	14	5.55522	3	1.19041	19	7.53923
Jeldessa	Jeldessa	7	2	2015	23663	278.179	2	1.268	2	1.6904	6.5	5.49381	2.5	2.113	11	9.29722
Jeldessa	Jeldessa	7	2	2016	24342	315.163	2	1.232	1	0.821625	9	7.39463	3	2.46488	13	10.6811
Jeldessa	Jeldessa	7	2	2017	25000	323.92	2	1.2	1.5	1.2	9	7.2	3	2.4	13.5	10.8
MelkaJebdu	Melka-Jebdu	8	1	2015	29916	237.574	1	0.501	3	1.00281	17	5.68258	3	1.00281	23	7.68819
MelkaJebdu	Melka-Jebdu	8	1	2016	30774	325.58	1	0.487	3	0.974849	20	6.49899	3	0.974849	26	8.44869
MelkaJebdu	Melka-Jebdu	8	1	2017	31606	279.962	1	0.475	3	0.949187	20	6.32791	3	0.949187	26	8.22629
Wahile	Wahil	9	2	2015	26867	267.742	2	1.117	2.5	1.86102	10.5	7.81628	3	2.23322	16	11.9105
Wahile	Wahil	9	2	2016	27637	325.89	2	1.086	2.5	1.80917	9.5	6.87484	3	2.171	15	10.855
Wahile	Wahil	9	2	2017	28384	332.628	2	1.057	2	1.40924	9.5	6.69391	3	2.11387	14.5	10.217

## Sheet: Dataset of Afar_Ethiopia
Zcode	DistrictName	District_Code	Pop	Year	Altitude	Alt_Code	Year	GHE_PC	Hardship_Allowance_%	Hardship_Allowance_Code	HC	HC_15000	HO_HC	HO_10000	NUR_HC	NUR_10000	MWs_HC	MWs_10000	SHWs_HC	SHWs_10000
Zone-1	Aysaita	11	52698.2	2015	353	3	2008	94.104	0.3	2	2	0.569279	1	0.37952	7	2.65664	2.5	0.948799	10.5	3.98495
Zone-1	Aysaita	11	53979.2	2016	353	3	2009	193.463	0.3	2	2	0.55577	1	0.370513	7	2.59359	2.5	0.926283	10.5	3.89039
Zone-1	Aysaita	11	55325.5	2017	353	3	2010	196.567	0.3	2	2	0.542246	1	0.361497	7	2.53048	2.5	0.903743	10.5	3.79572
Zone-1	Dubti	12	72905.8	2015	503	3	2008	75.5957	0.3	2	2	0.41149	1	0.274327	12	3.29192	3	0.82298	16	4.38923
Zone-1	Dubti	12	74677.9	2016	503	3	2009	105.076	0.3	2	3	0.602588	1.333	0.535634	8.66667	3.48162	2	0.80345	12	4.8207
Zone-1	Dubti	12	76540.5	2017	503	3	2010	140.381	0.3	2	3	0.587924	1	0.391949	9.33333	3.65819	2	0.783899	12.3333	4.83404
Zone-1	Mille	13	103562	2015	489	3	2008	62.874	0	1	4	0.579364	1.25	0.482803	6.5	2.51058	1.25	0.482803	9	3.47618
Zone-1	Mille	13	106079	2016	489	3	2009	81.9311	0	1	4	0.565615	1	0.377077	7.25	2.73381	2.25	0.848423	10.5	3.95931
Zone-1	Mille	13	108725	2017	489	3	2010	112.485	0	1	4	0.551851	0.75	0.275926	7.25	2.66728	2.25	0.827777	10.25	3.77099
Zone-1	Chifra	14	101664	2015	825	2	2008	65.6161	0	1	4	0.590177	1.25	0.491814	5.5	2.16398	1.75	0.68854	8.5	3.34434
Zone-1	Chifra	14	104136	2016	825	2	2009	101.597	0	1	4	0.576172	1.5	0.576172	5.75	2.20866	2.25	0.864258	9.5	3.64909
Zone-1	Chifra	14	106733	2017	825	2	2010	145.279	0	1	4	0.562151	1.5	0.562151	6.25	2.3423	2.75	1.03061	10.5	3.93506
Zone-1	Adaqar	15	60053.3	2015	706	2	2008	77.5208	0	1	3	0.749334	1.333	0.666075	3.33333	1.66519	2	0.999112	6.66667	3.33037
Zone-1	Adaqar	15	61513	2016	706	2	2009	99.6705	0	1	3	0.731552	1.333	0.650269	3.66667	1.78824	2.66667	1.30054	7.66667	3.73904
Zone-1	Adaqar	15	63047.3	2017	706	2	2010	139.88	0	1	3	0.71375	1.333	0.634445	4.33333	2.06194	2.66667	1.26889	8.33333	3.96528
Zone-1	Elidara	16	89514.3	2015	250	1	2008	77.3475	0.3	2	3	0.502713	2	0.670284	9	3.01628	2.66667	0.893712	13.6667	4.58027
Zone-1	Elidara	16	91690.2	2016	250	1	2009	108.058	0.3	2	3	0.490783	1.333	0.436252	8	2.61751	3	0.981566	12.3333	4.03533
Zone-1	Elidara	16	93977.1	2017	250	1	2010	139.588	0.3	2	3	0.47884	1.333	0.425636	9.33333	2.97945	3.33333	1.06409	14	4.46918
Zone-1	Kori	17	54168.7	2015	400	1	2008	54.7452	0.3	2	2	0.553826	1.5	0.553826	3	1.10765	0.5	0.184609	5	1.84609
Zone-1	Kori	17	55485.4	2016	400	1	2009	71.6182	0.3	2	2	0.540683	1	0.360455	3	1.08137	0.5	0.180228	4.5	1.62205
Zone-1	Kori	17	56869.3	2017	400	1	2010	119.274	0.3	2	2	0.527526	1	0.351684	3	1.05505	0.5	0.175842	4.5	1.58258
Zone-1	Afambo	18	26933.2	2015	404	1	2008	178.953	0.3	2	2	1.11387	1	0.742577	7	5.19804	2	1.48515	10	7.42577
Zone-1	Afambo	18	27587.9	2016	404	1	2009	280.36	0.3	2	2	1.08743	2	1.44991	7	5.07469	3	2.17487	12	8.69947
Zone-1	Afambo	18	28276	2017	404	1	2010	350.039	0.3	2	2	1.06097	2	1.41463	7	4.9512	3	2.12194	12	8.48777
Zone-1	Semera logiya	19	37875.3	2015	416	1	2008	183.677	0	1	2	0.792073	3	1.58415	15.5	8.18476	7.5	3.96037	26	13.7293
Zone-1	Semera logiya	19	38795.9	2016	416	1	2009	207.744	0	1	2	0.773277	2.5	1.28879	17	8.76381	7	3.60863	26.5	13.6612
Zone-1	Semera logiya	19	39763.6	2017	416	1	2010	230.89	0	1	2	0.75446	1	0.502973	17	8.55054	7	3.52081	25	12.5743
Zone-2	Abala	21	42353.2	2015	1500	1	2008	232.201	0.3	2	3	1.06249	1.667	1.18055	14.3333	10.1527	3.33333	2.3611	19.3333	13.6944
Zone-2	Abala	21	43382.7	2016	1500	1	2009	352.684	0.3	2	3	1.03728	2.5	2.30507	10.6667	7.37621	3.66667	2.53557	17.6667	12.2168
Zone-2	Abala	21	44464.7	2017	1500	1	2010	421.871	0.3	2	3	1.01204	2	1.79918	11.6667	7.87141	3.33333	2.24897	17.6667	11.9196
Zone-2	Berahle	22	88591.9	2015	233	3	2008	70.5107	0.4	3	4	0.677263	1	0.451508	5.25	2.37042	0.75	0.338631	7	3.16056
Zone-2	Berahle	22	90745.4	2016	233	3	2009	99.5809	0.4	3	4	0.661191	1	0.440794	6.5	2.86516	1	0.440794	8.5	3.74675
Zone-2	Berahle	22	93008.7	2017	233	3	2010	110.464	0.4	3	4	0.645101	1	0.430067	7.25	3.11799	0.75	0.32255	9	3.87061
Zone-2	Bidu	23	70842.9	2015	450	3	2008	33.9727	0.3	2	1	0.211736	1	0.141157	3	0.423472	2	0.282315	6	0.846945
Zone-2	Bidu	23	72564.9	2016	450	3	2009	42.0609	0.3	2	1	0.206712	3	0.413423	4	0.551231	3	0.413423	10	1.37808
Zone-2	Bidu	23	74374.7	2017	450	3	2010	53.8374	0.3	2	1	0.201681	2	0.268908	3	0.403363	3	0.403363	8	1.07563
Zone-2	Erebti	24	64601.5	2015	328	3	2008	78.745	0.3	2	2	0.464386	1.5	0.464386	3.5	1.08357	1	0.30959	6	1.85754
Zone-2	Erebti	24	66171.8	2016	328	3	2009	102.278	0.3	2	2	0.453366	2	0.604487	5	1.51122	2	0.604487	9	2.72019
Zone-2	Erebti	24	67822.2	2017	328	3	2010	132.931	0.3	2	2	0.442333	2	0.589777	6	1.76933	1	0.294889	9	2.654
Zone-2	Dalol	25	93673.4	2015	400	3	2008	66.4513	0.4	3	3	0.480393	1	0.320262	5	1.60131	0.666667	0.213508	6.66667	2.13508
Zone-2	Dalol	25	95950.4	2016	400	3	2009	99.9523	0.4	3	4	0.625323	1	0.416882	3.5	1.45909	0.5	0.208441	5	2.08441
Zone-2	Dalol	25	98343.5	2017	400	3	2010	114.937	0.4	3	4	0.610106	0.75	0.305053	4.5	1.83032	0.25	0.101684	5.5	2.23706
Zone-2	Afdera	26	35957.5	2015	450	3	2008	113.44	0.4	3	3	1.25148	1.333	1.11242	3.66667	3.05917	0.333333	0.278106	5.33333	4.4497
Zone-2	Afdera	26	36831.5	2016	450	3	2009	206.978	0.4	3	3	1.22178	1.667	1.35753	2	1.62904	0.333333	0.271507	4	3.25808
Zone-2	Afdera	26	37750.2	2017	450	3	2010	206.714	0.4	3	3	1.19205	2.333	1.8543	1.66667	1.3245	0.333333	0.2649	4.33333	3.44369
Zone-2	Megale	27	31373.3	2015	741	2	2008	158.921	0.3	2	3	1.43434	1	0.956228	6.33333	6.05611	1.66667	1.59371	9	8.60605
Zone-2	Megale	27	32135.9	2016	741	2	2009	257.303	0.3	2	3	1.4003	1	0.933536	8	7.46829	2	1.86707	11	10.2689
Zone-2	Megale	27	32937.4	2017	741	2	2010	305.514	0.3	2	3	1.36623	1	0.910819	8.33333	7.59016	2.33333	2.12524	11.6667	10.6262
Zone-2	Konoba	28	60462.7	2015	1150	3	2008	88.2424	0.3	2	3	0.74426	1	0.330782	5	2.48087	2.66667	1.32313	8.33333	4.13478
Zone-2	Konoba	28	61932.4	2016	1150	3	2009	133.66	0.3	2	3	0.726598	1	0.322933	5.66667	2.74493	2.66667	1.29173	9	4.35959
Zone-2	Konoba	28	63477.1	2017	1150	3	2010	158.878	0.3	2	3	0.708917	1	0.315074	6.33333	2.9932	2.66667	1.2603	9.66667	4.56858
Zone-3	Awash Fentale	31	16336.8	2015	883.36	2	2008	289.718	0	1	2	1.83634	1	1.22423	9	11.018	1.5	1.83634	11.5	14.0786
Zone-3	Awash Fentale	31	16733.9	2016	883.36	2	2009	454.783	0	1	3	2.68915	0.333	0.597588	9	16.1349	1.33333	2.39035	10.6667	19.1228
Zone-3	Awash Fentale	31	17151.3	2017	883.36	2	2010	597.805	0	1	3	2.62371	1	1.74914	9.33333	16.3253	2	3.49828	12.3333	21.5727
Zone-3	Awash 7	32	16523.5	2015	917	2	2008	268.349	0	1	1	0.907796	7	4.23638	10	6.05198	7	4.23638	24	14.5247
Zone-3	Awash 7	32	16925.2	2016	917	2	2009	401.423	0	1	1	0.886254	5	2.95418	10	5.90836	7	4.13585	22	12.9984
Zone-3	Awash 7	32	17347.3	2017	917	2	2010	384.718	0	1	1	0.864687	7	4.03521	13	7.49396	7	4.03521	27	15.5644
Zone-3	Amibara	33	70841.9	2015	742	2	2008	163.382	0	1	4	0.846956	2.25	1.27043	14	7.90492	3.5	1.97623	19.75	11.1516
Zone-3	Amibara	33	72563.9	2016	742	2	2009	260.611	0	1	4	0.826857	3	1.65371	14.25	7.85514	3.75	2.06714	21	11.576
Zone-3	Amibara	33	74373.8	2017	742	2	2010	277.452	0	1	4	0.806736	3.5	1.88238	14.5	7.79845	4.25	2.28575	22.25	11.9666
Zone-3	Gewane	34	35260.6	2015	678	2	2008	195.751	0	1	2	0.850808	2.5	1.41801	13	7.37367	2.5	1.41801	18	10.2097
Zone-3	Gewane	34	36117.7	2016	678	2	2009	332.175	0	1	3	1.24593	1.667	1.38436	6.33333	5.26058	3	2.49185	11	9.13679
Zone-3	Gewane	34	37018.5	2017	678	2	2010	400.608	0	1	3	1.21561	1.333	1.08054	8.66667	7.02351	3.66667	2.97148	13.6667	11.0755
Zone-3	Gelaelo	35	35585	2015	506	2	2008	144.362	0	1	2	0.843051	3	1.6861	9	5.05831	3	1.6861	15	8.43051
Zone-3	Gelaelo	35	36450	2016	506	2	2009	259.284	0	1	3	1.23457	3	1.64609	4.66667	3.84088	2	1.64609	8.66667	7.13306
Zone-3	Gelaelo	35	37359.1	2017	506	2	2010	348.233	0	1	3	1.20453	2.333	1.87371	5.33333	4.28276	2.66667	2.14138	10.3333	8.29784
Zone-3	Dulecha	36	23135.5	2015	831	2	2008	169.129	0	1	2	1.29671	2.5	2.16118	8	6.91577	1.5	1.29671	12	10.3737
Zone-3	Dulecha	36	23697.9	2016	831	2	2009	263.385	0	1	2	1.26594	2.5	2.10989	6.5	5.48572	2.5	2.10989	11.5	9.7055
Zone-3	Dulecha	36	24289	2017	831	2	2010	298.399	0	1	2	1.23513	2.5	2.05855	6	4.94052	3	2.47026	11.5	9.46932
Zone-3	Argoba	37	24395.3	2015	1215	1	2008	140.799	0	1	1	0.614873	5	2.04958	12	4.91899	3	1.22975	20	8.19831
Zone-3	Argoba	37	24988.3	2016	1215	1	2009	190.55	0	1	1	0.600282	5	2.00094	12	4.80226	4	1.60075	21	8.40395
Zone-3	Argoba	37	25611.5	2017	1215	1	2010	256.647	0	1	1	0.585674	5	1.95225	12	4.6854	4	1.5618	21	8.19944
Zone-4	Awra	41	39911.4	2015	459	3	2008	100.111	0	1	2	0.751665	1	0.50111	5.5	2.75611	2	1.00222	8.5	4.25944
Zone-4	Awra	41	40881.5	2016	459	3	2009	125.316	0	1	2	0.733828	2	0.978437	4	1.95687	2.5	1.22305	8.5	4.15836
Zone-4	Awra	41	41901.2	2017	459	3	2010	164.184	0	1	2	0.715971	1.5	0.715971	3.5	1.6706	2.5	1.19328	7.5	3.57985
Zone-4	Ewa	42	53197.3	2015	850	2	2008	70.8961	0	1	2	0.563938	1	0.375959	7	2.63171	1	0.375959	9	3.38363
Zone-4	Ewa	42	54490.4	2016	850	2	2009	90.6859	0	1	2	0.550556	1	0.367037	8	2.9363	1	0.367037	10	3.67037
Zone-4	Ewa	42	55849.5	2017	850	2	2010	118.662	0	1	2	0.537158	1	0.358105	7	2.50674	1.5	0.537158	9.5	3.402
Zone-4	Teru	43	52975.5	2015	506	2	2008	89.0039	0.4	3	2	0.5663	1.5	0.5663	3	1.1326	1.5	0.5663	6	2.2652
Zone-4	Teru	43	54263.2	2016	506	2	2009	146.004	0.4	3	3	0.829292	2.667	1.4743	2.33333	1.29001	1.33333	0.737148	6.33333	3.50145
Zone-4	Teru	43	55616.6	2017	506	2	2010	200.192	0.4	3	3	0.809111	1.33333	0.71921	2	1.07881	1.33333	0.71921	4.66667	2.51723
Zone-4	Yallo	44	52975.5	2015	850	2	2008	103.037	0	1	3	0.84945	2	1.1326	8	4.5304	1	0.5663	11	6.2293
Zone-4	Yallo	44	54263.2	2016	850	2	2009	139.656	0	1	3	0.829292	1.667	0.921435	7.33333	4.05431	1.66667	0.921435	10.6667	5.89718
Zone-4	Yallo	44	55616.6	2017	850	2	2010	180.525	0	1	3	0.809111	2.667	1.43842	11.3333	6.11328	1.66667	0.899012	15.6667	8.45072
Zone-4	Gulina	45	55578.1	2015	958	2	2008	61.179	0	1	2	0.539781	1	0.359854	3	1.07956	2	0.719707	6	2.15912
Zone-4	Gulina	45	56929.1	2016	958	2	2009	91.1868	0	1	2	0.526971	1	0.351314	3.5	1.2296	2	0.702628	6.5	2.28354
Zone-4	Gulina	45	58349	2017	958	2	2010	135.222	0	1	2	0.514148	1	0.342765	3	1.0283	2	0.68553	6	2.05659
Zone-5	Dalifaghe	51	40353.2	2015	835	2	2008	106.185	0	1	3	1.11515	2	1.48687	4.66667	3.46937	2.33333	1.73468	9	6.69093
Zone-5	Dalifaghe	51	41334	2016	835	2	2009	177.463	0	1	3	1.08869	1.333	0.967725	5	3.62897	2	1.45159	8.33333	6.04828
Zone-5	Dalifaghe	51	42365	2017	835	2	2010	243.214	0	1	3	1.0622	2	1.41626	4	2.83253	2	1.41626	8	5.66506
Zone-5	Dawe11	52	47242.4	2015	802	2	2008	115.957	0	1	3	0.952533	1.667	1.05837	6.33333	4.02181	3.33333	2.11674	11.3333	7.19692
Zone-5	Dawe11	52	48390.8	2016	802	2	2009	179.983	0	1	3	0.929929	2	1.23991	10.6667	6.61283	4	2.47981	16.6667	10.3325
Zone-5	Dawe11	52	49597.7	2017	802	2	2010	252.307	0	1	3	0.9073	2	1.20973	8.33333	5.04055	3.33333	2.01622	13.6667	8.26651
Zone-5	Telalak	53	42372.6	2015	702	2	2008	143.363	0	1	3	1.06201	1.333	0.944006	5.66667	4.01202	1.66667	1.18001	8.66667	6.13604
Zone-5	Telalak	53	43402.6	2016	702	2	2009	198.202	0	1	3	1.0368	2	1.38241	7.66667	5.29922	1.66667	1.152	11.3333	7.83363
Zone-5	Telalak	53	44485.1	2017	702	2	2010	242.872	0	1	3	1.01157	1.667	1.12397	9	6.06945	1.66667	1.12397	12.3333	8.31739
Zone-5	Hadelaela	54	39351.3	2015	857	2	2008	104.974	0	1	3	1.14355	2.667	2.03297	3.33333	2.54121	1	0.762364	7	5.33655
Zone-5	Hadelaela	54	40307.8	2016	857	2	2009	162.657	0	1	3	1.11641	2.667	1.98473	3.66667	2.729	1	0.744272	7.33333	5.458
Zone-5	Hadelaela	54	41313.2	2017	857	2	2010	207.012	0	1	3	1.08924	4.667	3.38875	4.33333	3.1467	1.33333	0.968215	10.3333	7.50366
Zone-5	Somurobi	55	35734.7	2015	700	2	2008	110.049	0	1	3	1.25928	0.667	0.559679	6	5.03711	1.33333	1.11936	8	6.71615
Zone-5	Somurobi	55	36603.4	2016	700	2	2009	194.576	0	1	3	1.2294	1	0.819597	5.66667	4.64438	1.33333	1.0928	8	6.55677
Zone-5	Somurobi	55	37516.3	2017	700	2	2010	192.057	0	1	3	1.19948	0.667	0.533101	7	5.59757	1.66667	1.33275	9.33333	7.46342
